# Supplementary material for: Designing a new physical activity calorie equivalent food label and comparing its effect on caloric choices to that of the traffic light label among mothers: a mixed-method study
Source: Front Public Health. 2023 Nov 14;11:1280532. doi: 10.3389/fpubh.2023.1280532 (PMC10683755; doi:10.3389/fpubh.2023.1280532)
Supplement: Supplementary file 4 [file Data_Sheet_1.XLSX]

## Sheet: Biscuits
Product name	Label size	Total product weight (grams)	Our recommonded size for printing new PACE label	Weight of each serving size in gram	Energy	Sugar content in our suggested portion size	Fat content in our suggested portion size	brisk walking (in minute)
1	3.1*1.9	120	3*2	30	136	High	High	20
2	3*1.3	75	3*2	30	133		High	20
3	3*1.3	75	3*2	30	133		High	20
4	2.2*1.5	120	3*2	30	145	High	High	22
5	2.2*1.5	120	3*2	30	145	High	High	22
6	3*1.8	180	3*2	30	135		High	27
7	2.3*1.5	190	3*2	30	199	High	High	20
8	1.3*1	200	3*2	30	125			19
9	2.5*6	45	3*2	30	130	High		20

## Sheet: Wafers
Product name	Label size	Total product weight (grams)	Our recommonded size for this label	Weight of each serving size (gram)	Energy (cal)	Sugar	Fat	brisk walking (minute)
1	2.9*1.5	190	3×2	50	240	High	High	36
2	2.9*1.6	190	3×2	50	250	High	High	37
3	2.9*1.7	70	3×2	50	250		High	37
4	2.9*1.8	70	3×2	50	250		High	37
5	2.9*1.9	190	3×2	50	250	High	High	37
6	2.9*1.10	50	3×2	50	220	High	High	33
7	2.9*1.11	50	3×2	50	217	High	High	32

## Sheet: Cakes
Product name	Label size	Total product weight (grams)	Our recommonded size for printing new PACE label	Weight of each serving size in gram	Energy of our suggested portion size	Sugar content in our suggested portion size	Fat content in our suggested portion size	brisk walking (in minute)
1	3.5*2.4	50	3*2	50	173	High		26
2	3.5*2.4	50	3*2	50	173	High		26
3	3.5*2.4	130	3*2	50	210	High	High	31
4	3*2	60	3*2	50	193	High	High	29
5	2.5*1.3	60	3*2	50	220	High	High	33
6	2.3*1.4	60	3*2	50	190	High		28
7	3.2*2	80	3*2	50	208	High	High	31
8	3*2	55	3*2	50	170		High	25
9	3.2*2.5	70	3*2	50	187	High		28
10	2.5*1.4	60	3*2	50	205	High		30
11	2.8*2.1	100	3*2	50	245	High	High	37
12	3.2*2.2	100	3*2	50	268	High	High	40
13	2.5*1.7	60	3*2	50	214	High	High	32

## Sheet: Carbonated drinks
Product Name	Label size	Total product weight (ml)	Our recommonded size for printing new PACE label	Weight of each serving size in ml	Energy of our suggested portion size	Sugar content in our suggested portion size	brisk walking (in minute)
1	2.3*1.7	330	3*2	330	55		8
2	2.3*1.7	330	3*2	330	95	High	14
3	3.3*1.7	330	3*2	330	131	High	20
4	3.6*2.3	330	3*2	330	107	High	16
5	2.3*1.7	330	3*2	330	95	High	14
6	3.5*2.7	330	3*2	330	160	High	24
7	2.7*2	330	3*2	330	151	High	23
8	2.7*2	330	3*2	330	149	High	22
9	2.4*1.3	330	3*2	330	71	High	11
10	3.8*2.2	330	3*2	330	116	High	17
11	2.7*1.6	330	3*2	330	132	High	20
12	2.4*1.7	300	3*2	300	120	High	18
13	1.7*1	300	3*2	300	119	High	18
14	3.7*2.2	300	3*2	300	97	High	14

## Sheet: Fruit juices
Product name	Label size	Weight of each portion size in gram	Our recommonded size for printing new PACE label	Weight of each serving size in gram	Energy of our suggested portion size	Sugar content in our suggested portion size	brisk walking (in minute)
1	2.6*1.8	200	3×2	200	61	High	9
2	2.5*1.5	200	3×2	200	98		15
3	2.5*1.5	200	3×2	200	118	High	18
4	2.5*1.5	200	3×2	200	108	High	16
5	3.3*2.2	200	3×2	200	122	High	18
6	3.3*2.2	200	3×2	200	114	High	17
7	2.6*1.8	200	3×2	200	67	High	10
8	2.5*1.5	200	3×2	200	105		16
9	3.3*1.4	200	3×2	200	100	High	15
10	2.5*1.5	200	3×2	200	100	High	15
11	2.5*1.5	200	3×2	200	100		15
12	3.3*2.2	200	3×2	200	106	High	16
13	3.3*1.4	200	3×2	200	105	High	16
14	2*2	200	3×2	200	101	High	15
15	2*2	200	3×2	200	101	High	15

## Sheet: Milk
Product name	Label size	Total product weight (ml)	Our recommonded size for printing new PACE label	Weight of each serving size in ml	Energy (cal)	Sugar	brisk walking (in minute)
1	1.9*1	200	3×2	200	117		17.4627
2	1.9*1	200	3×2	200	90		13.4328
3	2.9*2	200	3×2	200	118		17.6119
4	2.8*2.5	200	3×2	200	93		13.8806
5	2.8*2.5	200	3×2	200	92		13.7313
6	2.8*2.5	200	3×2	200	109		16.2687
7	2.8*1.5	200	3×2	200	126		18.806
8	2.8*1.9	200	3×2	200	140		21
9	3*2.7	200	3×2	200	150	High	22.3881
10	3*2.1	200	3×2	200	143	High	21.3433
11	2.9*1.3	200	3×2	200	160	High	23.8806
12	2.9*1.3	200	3×2	200	180	High	26.8657
13	2.9*1.3	200	3×2	200	156	High	23.2836
14	2.6*1.2	262	3×2	200	217	High	32.3881
15	1.5*1.5	235	3×2	200	171	High	25.5224
16	2*1	230	3×2	200	172	High	25.6716
17	3.1*1.9	230	3×2	200	86		12.8358
18	1.6*1.2	235	3×2	200	109		16.2687

## Sheet: Cheese
Product name	Label size	Total product weight (grams)	Our recommonded size for printing new PACE label	Weight of each serving size in gram	Energy (kcal)	Sugar	Fat	brisk walking (in minute)	The required number of labels
1	2.4*1.5	350	3×2	30	66	High		10	20
2	3*1.8	350	3×2	30	70	High		10	20
3	2*1.5	485	3×2	30	60			9	20
4	1.7*1.6	485	3×2	30	41			6	20
5	3.6*1.6	180	3×2	30	55			8	20
6	2.7*1.6	180	3×2	30	66	High		10	20
7	2.7*1.6	180	3×2	30	71	High		11	20
8	2*1.5	350	3×2	30	55			8	20
9	2.2*1.8	400	3×2	30	63		High	9	20
10	3.4*2.2	400	3×2	30	62			9	20
11	3.1*2.1	170	3×2	30	78	High		12	20
12	3.5*2.5	170	3×2	30	70	High		10	20
Labneh Anne Cheese

## Sheet: Yogurt
Product name	Label size	Total product weight (grams)	Our recommonded size for printing new PACE label	Weight of each serving size in gram	Energy	Fat	brisk walking (in minute)
1	3.5*2.5	1000	3×2	225	170		25
2	3.5*2.5	1000	3×2	225	200		30
3	2.5*1.5	900	3×2	225	117		17
4	2.8*2.7	500	3*2	225	275		41
5	2.2*1.3	500	3*2	225	141		21
6	2.4*1.7	500	3*2	225	132		20
7	2.8*2	500	3*2	225	154		23
8	1.8*1	900	3*2	225	208		31
9	2*1.4	900	3*2	225	470	High	70
10	2.5*1.8	900	3*2	225	268	High	40
11	2.8*1.8	500	3*2	225	101		15
12	2.8*1.5	500	3*2	225	175		26
